# Supplementary material for: Genetic dissection of sorghum grain quality traits using diverse and segregating populations
Source: Theor Appl Genet. 2016 Dec 27;130(4):697–716. doi: 10.1007/s00122-016-2844-6 (PMC5360839; doi:10.1007/s00122-016-2844-6)
Supplement: Supplementary file 2 — Supplementary material 2 (XLSX 61 kb) [file 122_2016_2844_MOESM2_ESM.xlsx]

## Sheet: Sheet1
Table S5. Locations of all identified QTL across the Grain Sorghum Diversity Panel (GSDP) and two recombinant inbred line (RIL) populations.
Trait	Population	Year	Environment	Chromosome	Start, cM	End, cM	Start, Mb	End, Mb	Peak, Mb	Peak LOD	GVE, %a	PVE, %b
Amylose	BTx642	2014	SC	10	0	32.3	0.52	6.11	1.86	24.1	44.1	29.8
Amylose	BTx642	2014	TX	6	132.7	132.7	57.65	57.65	57.65	3.3	7.7	5.6
Amylose	BTx642	2014	TX	10	0	32.3	0.52	6.11	1.86	39.3	61.2	41.4
Amylose	BTx642	2015	SC	10	0	32.3	0.52	6.11	1.86	35.6	57.6	38.9
Amylose	BTx642	2015	TX	10	0	35.1	0.52	6.64	1.86	25.3	45.7	30.9
Amylose	GSDP	2013	SC	2	NA	NA	58.17	58.17	58.17	NA	6.62	3.99
Amylose	GSDP	2013	SC	3	NA	NA	8.67	8.67	8.67	NA	14.42	8.69
Amylose	GSDP	2013	SC	3	NA	NA	74.08	74.08	74.08	NA	14.68	8.85
Amylose	GSDP	2014	SC	4	NA	NA	1.75	1.75	1.75	NA	7.35	4.43
Amylose	GSDP	2014	SC	4	NA	NA	2.8	2.8	2.8	NA	9.06	5.46
Amylose	GSDP	2014	SC	5	NA	NA	4.84	4.84	4.84	NA	10.19	6.14
Amylose	GSDP	2014	SC	5	NA	NA	65.04	65.04	65.04	NA	5.39	3.25
Amylose	P850029	2014	SC	10	0	49.9	0.16	10.58	2.14	40.7	48.9	42.2
Amylose	P850029	2014	TX	10	0	51.1	0.16	12.71	1.9	39.5	47.9	41.3
Amylose	P850029	2015	SC	10	0	53	0.16	15.95	1.88	41	49.2	42.4
Amylose	P850029	2015	TX	10	0	45.7	0.16	9.05	1.88	39.8	48.1	41.5
Starch	BTx642	2014	SC	2	163.2	169.5	57.3	58.64	58.58	4.1	9.5	6.6
Starch	BTx642	2014	SC	6	127.1	129.7	55.57	57.15	56.65	4.4	10	6.9
Starch	BTx642	2014	SC	10	0	25.8	0.52	3.85	1.8	6.3	14	9.7
Starch	BTx642	2014	TX	2	51.8	53.5	10.8	10.8	10.8	3.5	8.2	5.7
Starch	BTx642	2014	TX	10	0	14.2	0.52	1.99	0.82	6.2	13.9	9.7
Starch	BTx642	2014	TX	10	54.3	78.6	32.43	55.31	52.42	5	11.3	7.8
Starch	BTx642	2015	SC	2	192.5	206.9	63.12	68.8	63.19	3.5	8.2	5.7
Starch	BTx642	2015	SC	10	38.3	41.8	8.19	9.35	8.63	4.4	10	6.9
Starch	BTx642	2015	TX	1	1.3	11.5	1.19	4.44	2.1	3.9	8.9	6.2
Starch	BTx642	2015	TX	3	71.9	86.5	51.7	57.08	56.26	4.2	9.7	6.7
Starch	BTx642	2015	TX	4	47.8	48.2	10.54	11.58	11.58	3.8	8.7	6
Starch	BTx642	2015	TX	10	10.4	70.8	1.8	53.79	8.54	8.1	17.7	12.3
Starch	GSDP	2013	SC	2	NA	NA	66.63	66.63	66.63	NA	4.53	3.29
Starch	GSDP	2014	SC	7	NA	NA	13.82	13.82	13.82	NA	9.71	7.05
Starch	P850029	2014	SC	1	0	30.4	0.26	10.01	3.98	5.8	9.2	5.6
Starch	P850029	2014	SC	6	19.6	31.1	28.74	43.13	42.83	3.7	6	3.7
Starch	P850029	2014	SC	10	0	18	0.16	2.61	1.65	7.8	12.1	7.4
Starch	P850029	2014	TX	1	0	28.4	0.26	9.84	3.56	6.2	9.7	5.9
Starch	P850029	2014	TX	6	10.4	34.3	1.91	44.05	4.86	5.6	8.8	5.4
Starch	P850029	2014	TX	7	51.5	56.1	56.16	56.83	56.49	3.7	5.9	3.6
Starch	P850029	2014	TX	10	0	6.7	0.16	1.38	1.06	3.8	6	3.7
Starch	P850029	2015	SC	1	5.2	23.8	1.38	8.39	5.8	4.7	7.5	4.6
Starch	P850029	2015	SC	1	40.9	40.9	11.51	11.51	11.51	3.4	5.4	3.3
Starch	P850029	2015	TX	1	0	31.5	0.26	10.12	2.29	9.2	14.1	8.7
Starch	P850029	2015	TX	1	129.4	131.2	67.78	68.69	67.78	3.7	6	3.7
Starch	P850029	2015	TX	6	8.3	36.4	1.61	44.09	42.83	6.4	10	6.2
Starch	P850029	2015	TX	8	91.2	93.1	60.25	60.49	60.49	4	6.3	3.9
Protein	BTx642	2014	SC	1	205.5	207.2	61.98	62.22	62.1	3.6	8.3	6.3
Protein	BTx642	2014	SC	2	166.4	174.2	58.11	59.13	58.58	5.5	12.3	9.4
Protein	BTx642	2014	SC	2	192.5	213.5	63.12	69.95	68.26	4.4	10.1	7.7
Protein	BTx642	2014	SC	5	0	3.8	0.44	1.62	1.42	5	11.4	8.7
Protein	BTx642	2014	SC	9	0	2.7	0.38	1.23	1.23	3.8	8.7	6.7
Protein	BTx642	2014	TX	2	190.4	211.6	62.27	69.68	62.43	4.3	9.9	7.6
Protein	BTx642	2015	SC	2	182.1	228.8	60.82	73.41	63.14	9.3	20.1	15.3
Protein	BTx642	2015	SC	10	10.4	11.1	1.8	1.86	1.86	3.5	8	6.1
Protein	BTx642	2015	TX	1	0	24.5	0.78	8.12	4.44	5.4	12.2	9.3
Protein	BTx642	2015	TX	2	182.9	205.4	60.82	68.26	63.15	5.4	12.2	9.3
Protein	GSDP	2014	SC	1	NA	NA	60.39	60.39	60.39	NA	8.14	5.29
Protein	GSDP	2014	SC	2	NA	NA	18.82	18.82	18.82	NA	15.26	9.91
Protein	GSDP	2014	SC	2	NA	NA	49.64	49.64	49.64	NA	10.99	7.14
Protein	P850029	2014	SC	1	0	24.4	0.26	8.57	5.8	5.7	9	5.5
Protein	P850029	2014	SC	1	112	112	62.9	62.9	62.9	3.3	5.4	3.3
Protein	P850029	2014	SC	1	127.7	130	67.34	68.32	67.67	3.8	6.1	3.8
Protein	P850029	2014	SC	2	268.2	280.9	76.47	76.98	76.5	3.6	5.7	3.6
Protein	P850029	2014	SC	3	128.1	138.7	70.6	70.94	70.72	4.2	6.7	4.2
Protein	P850029	2014	SC	6	29.7	31.1	42.71	43.13	43.13	3.8	6.1	3.8
Protein	P850029	2014	SC	9	70	74.7	52.88	54.76	54.76	3.9	6.2	3.9
Protein	P850029	2014	TX	1	0.8	19.9	0.78	6.91	3.55	6.4	10.1	6.2
Protein	P850029	2014	TX	7	52.3	52.3	56.39	56.39	56.39	3.3	5.3	3.3
Protein	P850029	2015	SC	9	54.9	86.6	50.53	57.76	54.99	5	7.9	4.9
Protein	P850029	2015	SC	10	58.9	63.1	26.71	46.11	38.63	4.5	7.1	4.4
Protein	P850029	2015	TX	1	0	31.5	0.26	10.12	2.29	11.6	17.4	10.8
Protein	P850029	2015	TX	1	127.7	137.8	67.34	72	67.78	4.6	7.3	4.5
Protein	P850029	2015	TX	6	16	34.3	6.56	44.05	41.45	4.9	7.8	4.8
Protein	P850029	2015	TX	7	17	17.2	3.52	3.65	3.65	3.4	5.5	3.4
Protein	P850029	2015	TX	7	50.1	56.6	54.79	57.21	56.66	4.5	7.1	4.4
Protein	P850029	2015	TX	8	90.7	93.1	60.25	60.49	60.28	3.9	6.3	3.9
Fat	BTx642	2014	SC	3	0	13.2	0.23	2.25	1.49	4.4	10	7.7
Fat	BTx642	2014	SC	10	38	93.2	7.79	56.91	51.41	10.2	21.7	16.6
Fat	BTx642	2014	TX	1	286.5	286.5	69.91	69.91	69.91	3.4	7.8	6
Fat	BTx642	2014	TX	2	189.5	195.7	61.96	63.87	63.35	4.5	10.3	7.9
Fat	BTx642	2014	TX	3	64.4	67.7	15.44	18.8	16.07	3.7	8.6	6.6
Fat	BTx642	2014	TX	6	87.1	119.5	48.62	54.12	50.82	6.2	13.8	10.6
Fat	BTx642	2014	TX	10	1.1	3.8	0.82	1.22	1.13	4.4	10.2	7.8
Fat	BTx642	2014	TX	10	33.4	90.9	6.36	56.63	48.91	13.7	28.1	21.5
Fat	BTx642	2015	SC	1	284.7	284.7	69.85	69.85	69.85	3.3	7.7	5.9
Fat	BTx642	2015	SC	2	177.9	180.6	59.8	60.57	59.8	3.5	8	6.1
Fat	BTx642	2015	SC	2	192.1	192.1	63.06	63.06	63.06	3.4	7.8	6
Fat	BTx642	2015	SC	3	0	15.5	0.23	2.59	1.5	5.4	12.2	9.3
Fat	BTx642	2015	SC	5	37.4	60.7	6.87	59.44	58.1	4.5	10.3	7.9
Fat	BTx642	2015	SC	10	40	68.7	8.63	52.97	50.12	4.5	10.3	7.9
Fat	BTx642	2015	TX	10	0.6	11.1	0.59	1.86	1.28	8.3	18.1	13.9
Fat	BTx642	2015	TX	10	38	78.6	7.79	55.31	50.12	13.4	27.6	21.1
Fat	GSDP	2013	SC	3	NA	NA	57.19	57.19	57.19	NA	9.5	6.83
Fat	GSDP	2013	SC	5	NA	NA	68.67	68.67	68.67	NA	7.96	5.72
Fat	GSDP	2013	SC	6	NA	NA	58.41	58.41	58.41	NA	7.07	5.08
Fat	GSDP	2013	SC	10	NA	NA	3.22	3.22	3.22	NA	8.04	5.78
Fat	GSDP	2013	SC	10	NA	NA	50.09	50.09	50.09	NA	6.66	4.79
Fat	GSDP	2014	SC	1	NA	NA	12.56	12.56	12.56	NA	7.68	5.52
Fat	GSDP	2014	SC	2	NA	NA	7.45	7.45	7.45	NA	6.15	4.42
Fat	GSDP	2014	SC	4	NA	NA	11.24	11.24	11.24	NA	9.7	6.97
Fat	GSDP	2014	SC	4	NA	NA	65.08	65.08	65.08	NA	9.35	6.72
Fat	GSDP	2014	SC	5	NA	NA	12.31	12.31	12.31	NA	7.21	5.18
Fat	GSDP	2014	SC	5	NA	NA	69.44	69.44	69.44	NA	5.98	4.3
Fat	GSDP	2014	SC	7	NA	NA	54.57	54.57	54.57	NA	4.61	3.31
Fat	GSDP	2014	SC	7	NA	NA	64.51	64.51	64.51	NA	9.63	6.92
Fat	GSDP	2014	SC	8	NA	NA	18.26	18.26	18.26	NA	8.53	6.13
Fat	GSDP	2014	SC	10	NA	NA	14.82	14.82	14.82	NA	8.77	6.3
Fat	GSDP	2014	SC	10	NA	NA	48.87	48.87	48.87	NA	7.86	5.65
Fat	GSDP	2014	SC	10	NA	NA	50.09	50.09	50.09	NA	6.04	4.34
Fat	P850029	2014	SC	4	57.1	77.4	10.95	51.92	14.92	5	8	5.9
Fat	P850029	2014	SC	5	86	95.8	66.61	68.12	67.4	4.2	6.7	5
Fat	P850029	2014	SC	6	31.9	32.8	43.23	43.65	43.23	3.7	5.9	4.4
Fat	P850029	2014	SC	6	46.2	53.9	45.75	48.61	48.61	3.5	5.6	4.2
Fat	P850029	2014	SC	10	2.3	18	0.92	2.61	1.8	7	10.9	8.1
Fat	P850029	2014	TX	1	154.9	155.9	76.29	76.49	76.29	3.5	5.6	4.2
Fat	P850029	2014	TX	4	63.8	63.8	14.92	14.92	14.92	3.4	5.4	4
Fat	P850029	2014	TX	6	10.4	32.8	1.91	43.65	39.56	4.9	7.7	5.8
Fat	P850029	2014	TX	10	0	27	0.16	3.95	1.9	6.7	10.4	7.8
Fat	P850029	2014	TX	10	71.7	87.2	52.24	55.49	55.27	4.1	6.5	4.8
Fat	P850029	2015	SC	2	37.7	56.3	8.04	54.4	9.82	4.2	6.7	5
Fat	P850029	2015	TX	5	72.8	99.6	63.59	68.43	67.56	7.2	11.2	8.4
Gross Energy	BTx642	2014	SC	10	30.3	85.8	5.68	55.97	50.12	7.6	16.7	11.3
Gross Energy	BTx642	2014	TX	6	125.4	126.5	55.19	55.44	55.4	3.6	8.3	5.6
Gross Energy	BTx642	2014	TX	10	24.2	88.4	2.94	56.15	52.42	14.3	29.1	19.6
Gross Energy	BTx642	2015	SC	3	5	15.1	1.5	2.58	2.25	3.6	8.2	5.5
Gross Energy	BTx642	2015	SC	10	39.1	69.8	8.54	53.46	52.76	5	11.3	7.6
Gross Energy	BTx642	2015	TX	10	1.7	9.5	0.98	1.8	1.3	4.6	10.6	7.1
Gross Energy	BTx642	2015	TX	10	29.6	78.6	5.48	55.31	50.12	11.6	24.5	16.5
Gross Energy	GSDP	2013	SC	1	NA	NA	48.55	48.55	48.55	NA	8.53	6.98
Gross Energy	GSDP	2013	SC	2	NA	NA	50.07	50.07	50.07	NA	7.3	5.97
Gross Energy	GSDP	2013	SC	6	NA	NA	58.41	58.41	58.41	NA	6.12	5.01
Gross Energy	GSDP	2013	SC	10	NA	NA	3.22	3.22	3.22	NA	6.39	5.23
Gross Energy	GSDP	2013	SC	10	NA	NA	47.75	47.75	47.75	NA	5.67	4.64
Gross Energy	GSDP	2014	SC	2	NA	NA	59.95	59.95	59.95	NA	9.28	7.59
Gross Energy	GSDP	2014	SC	5	NA	NA	65.13	65.13	65.13	NA	8.64	7.07
Gross Energy	GSDP	2014	SC	10	NA	NA	50.09	50.09	50.09	NA	5.45	4.46
Gross Energy	P850029	2014	SC	1	0	31.5	0.26	10.12	3.98	4.7	7.5	5.3
Gross Energy	P850029	2014	SC	3	11.2	11.2	1.73	1.73	1.73	3.3	5.4	3.8
Gross Energy	P850029	2014	SC	5	71	108.4	62.38	69.72	67.53	9.6	14.6	10.4
Gross Energy	P850029	2014	TX	1	11.6	11.6	3.56	3.56	3.56	3.4	5.5	3.9
Gross Energy	P850029	2014	TX	4	86.2	86.2	53.16	53.16	53.16	3.3	5.3	3.8
Gross Energy	P850029	2014	TX	5	86	97.9	66.61	68.2	67.35	7.5	11.7	8.4
Gross Energy	P850029	2014	TX	10	81.4	81.4	54.12	54.12	54.12	3.3	5.3	3.8
Gross Energy	P850029	2015	SC	1	18	24.7	5.96	8.64	8.64	3.4	5.5	3.9
Gross Energy	P850029	2015	SC	5	91.2	97.3	67.33	68.19	68.19	3.8	6.1	4.3
Gross Energy	P850029	2015	SC	6	40.7	40.7	45.04	45.04	45.04	3.3	5.3	3.8
Gross Energy	P850029	2015	TX	1	0	15.9	0.26	5.8	1.54	6.9	10.8	7.7
Gross Energy	P850029	2015	TX	5	88.9	92.7	66.99	67.4	67.4	3.6	5.7	4.1
Gross Energy	P850029	2015	TX	6	10.4	37.9	1.91	44.58	43.48	5.4	8.5	6.1
aGVE, genetic variance explained
bPVE, phenotypic variance explained
